# Supplementary material for: NFAT activation by FKBP52 promotes cancer cell proliferation by suppressing p53
Source: Life Sci Alliance. 2024 May 21;7(8):e202302426. doi: 10.26508/lsa.202302426 (PMC11109481; doi:10.26508/lsa.202302426)
Supplement: Supplementary file 1 [file LSA-2023-02426_TableS1.xlsx]

## Sheet: Full Analysis of shFKBP52 RNA-s
Upregulated in shFKBP52 cells
NAME	GS<br> follow link to MSigDB	GS DETAILS	SIZE	ES	NES	NOM p-val	FDR q-val	FWER p-val	RANK AT MAX	LEADING EDGE
HALLMARK_INTERFERON_ALPHA_RESPONSE	HALLMARK_INTERFERON_ALPHA_RESPONSE	Details ...	97	0.90588	2.50809	0	0	0	1464	tags=79%, list=5%, signal=83%
HALLMARK_INTERFERON_GAMMA_RESPONSE	HALLMARK_INTERFERON_GAMMA_RESPONSE	Details ...	199	0.834858	2.45133	0	0	0	1611	tags=57%, list=5%, signal=60%
HALLMARK_TNFA_SIGNALING_VIA_NFKB	HALLMARK_TNFA_SIGNALING_VIA_NFKB	Details ...	199	0.772571	2.27663	0	0	0	2948	tags=58%, list=10%, signal=64%
HALLMARK_INFLAMMATORY_RESPONSE	HALLMARK_INFLAMMATORY_RESPONSE	Details ...	200	0.699059	2.06083	0	0	0	2777	tags=39%, list=9%, signal=43%
HALLMARK_ALLOGRAFT_REJECTION	HALLMARK_ALLOGRAFT_REJECTION	Details ...	200	0.639052	1.88027	0	0	0	3802	tags=34%, list=13%, signal=38%
HALLMARK_EPITHELIAL_MESENCHYMAL_TRANSITION	HALLMARK_EPITHELIAL_MESENCHYMAL_TRANSITION	Details ...	200	0.611282	1.81058	0	0	0	2550	tags=33%, list=8%, signal=35%
HALLMARK_APOPTOSIS	HALLMARK_APOPTOSIS	Details ...	160	0.612368	1.78059	0	0.000142857	0.001	2434	tags=34%, list=8%, signal=37%
HALLMARK_IL6_JAK_STAT3_SIGNALING	HALLMARK_IL6_JAK_STAT3_SIGNALING	Details ...	87	0.652412	1.77398	0	0.000235465	0.002	2234	tags=32%, list=7%, signal=35%
HALLMARK_COMPLEMENT	HALLMARK_COMPLEMENT	Details ...	200	0.598881	1.74358	0	0.000309831	0.003	4694	tags=40%, list=16%, signal=47%
HALLMARK_IL2_STAT5_SIGNALING	HALLMARK_IL2_STAT5_SIGNALING	Details ...	199	0.584276	1.72545	0	0.000278848	0.003	2982	tags=36%, list=10%, signal=39%
HALLMARK_P53_PATHWAY	HALLMARK_P53_PATHWAY	Details ...	199	0.577175	1.7052	0	0.000253498	0.003	4824	tags=48%, list=16%, signal=56%
HALLMARK_HYPOXIA	HALLMARK_HYPOXIA	Details ...	200	0.573286	1.68958	0	0.00031154	0.004	2758	tags=37%, list=9%, signal=40%
HALLMARK_HEDGEHOG_SIGNALING	HALLMARK_HEDGEHOG_SIGNALING	Details ...	36	0.642356	1.55727	0.00878477	0.00359441	0.049	4357	tags=47%, list=14%, signal=55%
HALLMARK_KRAS_SIGNALING_UP	HALLMARK_KRAS_SIGNALING_UP	Details ...	200	0.524436	1.5504	0	0.00360136	0.053	3905	tags=33%, list=13%, signal=37%
HALLMARK_UV_RESPONSE_UP	HALLMARK_UV_RESPONSE_UP	Details ...	157	0.534871	1.54279	0.00118906	0.00378572	0.06	4661	tags=39%, list=15%, signal=46%
HALLMARK_COAGULATION	HALLMARK_COAGULATION	Details ...	138	0.533622	1.53534	0.00235571	0.00412555	0.07	4825	tags=38%, list=16%, signal=45%
HALLMARK_UV_RESPONSE_DN	HALLMARK_UV_RESPONSE_DN	Details ...	144	0.475785	1.3653	0.0146699	0.0462671	0.575	3617	tags=33%, list=12%, signal=38%
HALLMARK_CHOLESTEROL_HOMEOSTASIS	HALLMARK_CHOLESTEROL_HOMEOSTASIS	Details ...	74	0.500306	1.3204	0.0517928	0.074548	0.786	2216	tags=24%, list=7%, signal=26%
HALLMARK_ANDROGEN_RESPONSE	HALLMARK_ANDROGEN_RESPONSE	Details ...	100	0.463761	1.28033	0.0553459	0.107644	0.892	5009	tags=37%, list=17%, signal=44%
HALLMARK_APICAL_JUNCTION	HALLMARK_APICAL_JUNCTION	Details ...	200	0.432044	1.27966	0.0302326	0.102905	0.893	3736	tags=27%, list=12%, signal=31%
HALLMARK_ANGIOGENESIS	HALLMARK_ANGIOGENESIS	Details ...	36	0.537583	1.26986	0.135838	0.108628	0.923	4825	tags=47%, list=16%, signal=56%
HALLMARK_XENOBIOTIC_METABOLISM	HALLMARK_XENOBIOTIC_METABOLISM	Details ...	200	0.416118	1.22772	0.0639535	0.158573	0.98	3720	tags=24%, list=12%, signal=27%
HALLMARK_HEME_METABOLISM	HALLMARK_HEME_METABOLISM	Details ...	200	0.408404	1.20063	0.0795964	0.192579	0.994	4708	tags=30%, list=16%, signal=35%
HALLMARK_WNT_BETA_CATENIN_SIGNALING	HALLMARK_WNT_BETA_CATENIN_SIGNALING	Details ...	42	0.476653	1.16784	0.227794	0.248082	0.999	2639	tags=26%, list=9%, signal=29%
HALLMARK_APICAL_SURFACE	HALLMARK_APICAL_SURFACE	Details ...	44	0.465823	1.151	0.250681	0.275309	0.999	2922	tags=32%, list=10%, signal=35%
HALLMARK_TGF_BETA_SIGNALING	HALLMARK_TGF_BETA_SIGNALING	Details ...	54	0.450306	1.14985	0.236735	0.267237	0.999	5203	tags=41%, list=17%, signal=49%
HALLMARK_UNFOLDED_PROTEIN_RESPONSE	HALLMARK_UNFOLDED_PROTEIN_RESPONSE	Details ...	113	0.403916	1.12569	0.234719	0.312152	0.999	4368	tags=25%, list=15%, signal=29%
HALLMARK_ESTROGEN_RESPONSE_EARLY	HALLMARK_ESTROGEN_RESPONSE_EARLY	Details ...	200	0.36288	1.08007	0.287356	0.411269	1	4216	tags=31%, list=14%, signal=36%
HALLMARK_PANCREAS_BETA_CELLS	HALLMARK_PANCREAS_BETA_CELLS	Details ...	40	0.438507	1.07395	0.354701	0.413482	1	3844	tags=20%, list=13%, signal=23%
HALLMARK_NOTCH_SIGNALING	HALLMARK_NOTCH_SIGNALING	Details ...	32	0.461254	1.0664	0.347889	0.418309	1	6735	tags=63%, list=22%, signal=80%
HALLMARK_PI3K_AKT_MTOR_SIGNALING	HALLMARK_PI3K_AKT_MTOR_SIGNALING	Details ...	105	0.387353	1.06161	0.339263	0.416205	1	7334	tags=44%, list=24%, signal=58%
HALLMARK_KRAS_SIGNALING_DN	HALLMARK_KRAS_SIGNALING_DN	Details ...	200	0.358824	1.05842	0.3625	0.410954	1	3570	tags=22%, list=12%, signal=25%
HALLMARK_BILE_ACID_METABOLISM	HALLMARK_BILE_ACID_METABOLISM	Details ...	112	0.371157	1.03321	0.404884	0.459445	1	4434	tags=29%, list=15%, signal=34%
HALLMARK_MYOGENESIS	HALLMARK_MYOGENESIS	Details ...	200	0.341783	1.00719	0.450801	0.507861	1	5522	tags=32%, list=18%, signal=39%
HALLMARK_MITOTIC_SPINDLE	HALLMARK_MITOTIC_SPINDLE	Details ...	199	0.338726	1.00584	0.458476	0.496989	1	5414	tags=30%, list=18%, signal=37%
HALLMARK_GLYCOLYSIS	HALLMARK_GLYCOLYSIS	Details ...	200	0.33232	0.981013	0.514673	0.54265	1	4429	tags=25%, list=15%, signal=29%
HALLMARK_PEROXISOME	HALLMARK_PEROXISOME	Details ...	103	0.306015	0.847946	0.7943	0.83265	1	3745	tags=20%, list=12%, signal=23%
HALLMARK_REACTIVE_OXYGEN_SPECIES_PATHWAY	HALLMARK_REACTIVE_OXYGEN_SPECIES_PATHWAY	Details ...	48	0.336887	0.841627	0.734177	0.823735	1	6086	tags=31%, list=20%, signal=39%
Upregulated in shControl cells
NAME	GS<br> follow link to MSigDB	GS DETAILS	SIZE	ES	NES	NOM p-val	FDR q-val	FWER p-val	RANK AT MAX	LEADING EDGE
HALLMARK_MYC_TARGETS_V1	HALLMARK_MYC_TARGETS_V1	Details ...	200	-0.602219	-2.12513	0	0	0	6260	tags=57%, list=21%, signal=71%
HALLMARK_OXIDATIVE_PHOSPHORYLATION	HALLMARK_OXIDATIVE_PHOSPHORYLATION	Details ...	200	-0.413587	-1.45473	0	0.0589416	0.082	5486	tags=37%, list=18%, signal=44%
HALLMARK_E2F_TARGETS	HALLMARK_E2F_TARGETS	Details ...	200	-0.417087	-1.45034	0	0.0407389	0.084	5304	tags=40%, list=18%, signal=48%
HALLMARK_FATTY_ACID_METABOLISM	HALLMARK_FATTY_ACID_METABOLISM	Details ...	157	-0.387055	-1.33253	0	0.0889365	0.221	4844	tags=39%, list=16%, signal=46%
HALLMARK_ESTROGEN_RESPONSE_LATE	HALLMARK_ESTROGEN_RESPONSE_LATE	Details ...	200	-0.368482	-1.2908	0.0234375	0.0997593	0.302	2543	tags=29%, list=8%, signal=31%
HALLMARK_MYC_TARGETS_V2	HALLMARK_MYC_TARGETS_V2	Details ...	58	-0.391909	-1.15838	0.173913	0.249452	0.659	5267	tags=33%, list=18%, signal=40%
HALLMARK_G2M_CHECKPOINT	HALLMARK_G2M_CHECKPOINT	Details ...	200	-0.319189	-1.12527	0.119403	0.284323	0.769	5304	tags=34%, list=18%, signal=41%
HALLMARK_ADIPOGENESIS	HALLMARK_ADIPOGENESIS	Details ...	200	-0.29828	-1.05351	0.244444	0.434074	0.936	4570	tags=33%, list=15%, signal=38%
HALLMARK_MTORC1_SIGNALING	HALLMARK_MTORC1_SIGNALING	Details ...	200	-0.289465	-1.03582	0.260504	0.436461	0.956	4409	tags=32%, list=15%, signal=37%
HALLMARK_SPERMATOGENESIS	HALLMARK_SPERMATOGENESIS	Details ...	135	-0.296801	-0.997085	0.438272	0.530584	0.988	3000	tags=20%, list=10%, signal=22%
HALLMARK_DNA_REPAIR	HALLMARK_DNA_REPAIR	Details ...	150	-0.277072	-0.927556	0.7	0.74671	0.998	4647	tags=28%, list=15%, signal=33%
HALLMARK_PROTEIN_SECRETION	HALLMARK_PROTEIN_SECRETION	Details ...	96	-0.28656	-0.923285	0.646766	0.699188	0.998	4995	tags=32%, list=17%, signal=39%
